# Supplementary material for: Exercise‐induced α‐ketoglutaric acid stimulates muscle hypertrophy and fat loss through OXGR1‐dependent adrenal activation
Source: EMBO J. 2020 Feb 27;39(7):e103304. doi: 10.15252/embj.2019103304 (PMC7110140; doi:10.15252/embj.2019103304)
Supplement: Supplementary file 3 — Source Data for Expanded View [file EMBJ-39-e103304-s005.zip]

Archive with 28 entries (26 files):
- embj2019103304-sup-0005-SDataFigEV/
- embj2019103304-sup-0005-SDataFigEV/Figure_EV5O-New.tif
- embj2019103304-sup-0005-SDataFigEV/Fig_EV2N-Tubulin_(n=3)(Lane7-12)(representative_picture).png
- embj2019103304-sup-0005-SDataFigEV/Fig_EV2N-UCP1_(n=3)(Lane1-6)(representative_picture).png
- embj2019103304-sup-0005-SDataFigEV/Fig_EV5I-AMPKα_(n=3)(Lane1-6)(representative_picture).png
- embj2019103304-sup-0005-SDataFigEV/Fig_EV5I-FoXO1(n=3)(Lane1-6)(representative_picture).png
- embj2019103304-sup-0005-SDataFigEV/Fig_EV5I-p-AMPKα_(n=3)(Lane1-6)(representative_picture).png
- embj2019103304-sup-0005-SDataFigEV/Fig_EV5I-Tubulin_(n=3)(Lane1-6)(representative_picture).png
- embj2019103304-sup-0005-SDataFigEV/Fig_EV5O-PLC╬▓_(n=1)(Lane1-2)(2).png
- embj2019103304-sup-0005-SDataFigEV/Fig_EV5O-PLC╬▓_(n=2)(Lane9-12)(representative_picture).png
- embj2019103304-sup-0005-SDataFigEV/Fig_EV5O-PLC╬▓_(n=3)(Lane1-6)(representative_picture)-New.Tif
- embj2019103304-sup-0005-SDataFigEV/Fig_EV5O-Tubulin_(n=1)(Lane1-2)(2).png
- embj2019103304-sup-0005-SDataFigEV/Fig_EV5O-Tubulin_(n=2)(Lane1-4)(representative_picture).tif
- embj2019103304-sup-0005-SDataFigEV/Fig_EV5O-Tubulin_(n=3)(Lane1-6)(representative_picture)-New.Tif
- embj2019103304-sup-0005-SDataFigEV/__MACOSX/
- embj2019103304-sup-0005-SDataFigEV/__MACOSX/._Figure_EV5O-New.tif
- embj2019103304-sup-0005-SDataFigEV/__MACOSX/._Fig_EV2N-Tubulin_(n=3)(Lane7-12)(representative_picture).png
- embj2019103304-sup-0005-SDataFigEV/__MACOSX/._Fig_EV2N-UCP1_(n=3)(Lane1-6)(representative_picture).png
- embj2019103304-sup-0005-SDataFigEV/__MACOSX/._Fig_EV5I-AMPKα_(n=3)(Lane1-6)(representative_picture).png
- embj2019103304-sup-0005-SDataFigEV/__MACOSX/._Fig_EV5I-FoXO1(n=3)(Lane1-6)(representative_picture).png
- embj2019103304-sup-0005-SDataFigEV/__MACOSX/._Fig_EV5I-p-AMPKα_(n=3)(Lane1-6)(representative_picture).png
- embj2019103304-sup-0005-SDataFigEV/__MACOSX/._Fig_EV5I-Tubulin_(n=3)(Lane1-6)(representative_picture).png
- embj2019103304-sup-0005-SDataFigEV/__MACOSX/._Fig_EV5O-PLC╬▓_(n=1)(Lane1-2)(2).png
- embj2019103304-sup-0005-SDataFigEV/__MACOSX/._Fig_EV5O-PLC╬▓_(n=2)(Lane9-12)(representative_picture).png
- embj2019103304-sup-0005-SDataFigEV/__MACOSX/._Fig_EV5O-PLC╬▓_(n=3)(Lane1-6)(representative_picture)-New.Tif
- embj2019103304-sup-0005-SDataFigEV/__MACOSX/._Fig_EV5O-Tubulin_(n=1)(Lane1-2)(2).png
- embj2019103304-sup-0005-SDataFigEV/__MACOSX/._Fig_EV5O-Tubulin_(n=2)(Lane1-4)(representative_picture).tif
- embj2019103304-sup-0005-SDataFigEV/__MACOSX/._Fig_EV5O-Tubulin_(n=3)(Lane1-6)(representative_picture)-New.Tif
