# Supplementary material for: Exercise‐induced α‐ketoglutaric acid stimulates muscle hypertrophy and fat loss through OXGR1‐dependent adrenal activation
Source: EMBO J. 2020 Feb 27;39(7):e103304. doi: 10.15252/embj.2019103304 (PMC7110140; doi:10.15252/embj.2019103304)
Supplement: Supplementary file 5 — Source Data for Figure 4 [file EMBJ-39-e103304-s003.zip]

Archive with 33 entries (32 files):
- Fig_4D-ATGL_(n=3)(Lane1-6)(representative_picture).png
- Fig_4D-HSL_(n=3)(Lane1-6)(representative_picture).png
- Fig_4D-p-HSL_(n=3)(Lane1-6)(representative_picture).png
- Fig_4D-Tubulin_(n=3)(Lane1-6)(representative_picture).png
- Fig_4R-ATGL(n=2)(Lane1-8)(2).png
- Fig_4R-ATGL_(n=2)(Lane1-8)(representative_picture).png
- Fig_4R-HSL(n=2)(Lane1-8)(2).png
- Fig_4R-HSL_(n=2)(Lane1-8)(representative_picture).png
- Fig_4R-p-HSL(n=2)(Lane1-8)(2).Tif
- Fig_4R-p-HSL_(n=2)(Lane1-8)(representative_picture).png
- Fig_4R-Tubulin(n=2)(Lane1-8)(2).png
- Fig_4R-Tubulin_(n=2)(Lane1-8)(representative_picture).png
- Fig_4T-Tubulin_(n=2)(Lane1-8)(2).Tif
- Fig_4T-Tubulin_(n=2)(Lane1-8)(representative_picture).png
- Fig_4T-UCP1_(n=2)(Lane1-8)(2).png
- Fig_4T-UCP1_(n=2)(Lane1-8)(representative_picture).png
- __MACOSX/
- __MACOSX/._Fig_4D-ATGL_(n=3)(Lane1-6)(representative_picture).png
- __MACOSX/._Fig_4D-HSL_(n=3)(Lane1-6)(representative_picture).png
- __MACOSX/._Fig_4D-p-HSL_(n=3)(Lane1-6)(representative_picture).png
- __MACOSX/._Fig_4D-Tubulin_(n=3)(Lane1-6)(representative_picture).png
- __MACOSX/._Fig_4R-ATGL(n=2)(Lane1-8)(2).png
- __MACOSX/._Fig_4R-ATGL_(n=2)(Lane1-8)(representative_picture).png
- __MACOSX/._Fig_4R-HSL(n=2)(Lane1-8)(2).png
- __MACOSX/._Fig_4R-HSL_(n=2)(Lane1-8)(representative_picture).png
- __MACOSX/._Fig_4R-p-HSL(n=2)(Lane1-8)(2).Tif
- __MACOSX/._Fig_4R-p-HSL_(n=2)(Lane1-8)(representative_picture).png
- __MACOSX/._Fig_4R-Tubulin(n=2)(Lane1-8)(2).png
- __MACOSX/._Fig_4R-Tubulin_(n=2)(Lane1-8)(representative_picture).png
- __MACOSX/._Fig_4T-Tubulin_(n=2)(Lane1-8)(2).Tif
- __MACOSX/._Fig_4T-Tubulin_(n=2)(Lane1-8)(representative_picture).png
- __MACOSX/._Fig_4T-UCP1_(n=2)(Lane1-8)(2).png
- __MACOSX/._Fig_4T-UCP1_(n=2)(Lane1-8)(representative_picture).png
