# Supplementary material for: Exercise‐induced α‐ketoglutaric acid stimulates muscle hypertrophy and fat loss through OXGR1‐dependent adrenal activation
Source: EMBO J. 2020 Feb 27;39(7):e103304. doi: 10.15252/embj.2019103304 (PMC7110140; doi:10.15252/embj.2019103304)
Supplement: Supplementary file 6 — Source Data for Figure 5 [file EMBJ-39-e103304-s004.zip]

Archive with 21 entries (20 files):
- Fig_5E-OXGR1_(n=3)(Lane7-12)(representative_picture).png
- Fig_5E-Tubulin_(n=3)(Lane7-12)(representative_picture).png
- Fig_5N-ATGL_(n=2)(Lane1-8)(2).Tif
- Fig_5N-ATGL_(n=2)(Lane1-8)(representative_picture).png
- Fig_5N-HSL_(n=2)(Lane1-8)(2).png
- Fig_5N-HSL_(n=2)(Lane1-8)(representative_picture).png
- Fig_5N-p-HSL_(n=2)(Lane1-8)(2).png
- Fig_5N-p-HSL_(n=2)(Lane1-8)(representative_picture).png
- Fig_5N-Tubulin_(n=2)(Lane1-8)(2).png
- Fig_5N-Tubulin_(n=2)(Lane1-8)(representative_picture).png
- __MACOSX/
- __MACOSX/._Fig_5E-OXGR1_(n=3)(Lane7-12)(representative_picture).png
- __MACOSX/._Fig_5E-Tubulin_(n=3)(Lane7-12)(representative_picture).png
- __MACOSX/._Fig_5N-ATGL_(n=2)(Lane1-8)(2).Tif
- __MACOSX/._Fig_5N-ATGL_(n=2)(Lane1-8)(representative_picture).png
- __MACOSX/._Fig_5N-HSL_(n=2)(Lane1-8)(2).png
- __MACOSX/._Fig_5N-HSL_(n=2)(Lane1-8)(representative_picture).png
- __MACOSX/._Fig_5N-p-HSL_(n=2)(Lane1-8)(2).png
- __MACOSX/._Fig_5N-p-HSL_(n=2)(Lane1-8)(representative_picture).png
- __MACOSX/._Fig_5N-Tubulin_(n=2)(Lane1-8)(2).png
- __MACOSX/._Fig_5N-Tubulin_(n=2)(Lane1-8)(representative_picture).png
